# Supplementary material for: Discovery of a novel allosteric inhibitor scaffold for polyadenosine-diphosphate-ribose polymerase 14 (PARP14) macrodomain 2
Source: Bioorg Med Chem. 2018 Jul 15;26(11):2965–72. doi: 10.1016/j.bmc.2018.03.020 (PMC6008491; doi:10.1016/j.bmc.2018.03.020)
Supplement: Supplementary data 1 [file mmc1.xml]

<?xml version="1.0" encoding="UTF-8" standalone="no"?><data:data><datasets><author>paul.brennan@sgc.ox.ac.uk</author><type>0</type><dataset><value>1</value><reason>Data will be made available on request</reason><comments/></dataset></datasets></data:data>
